# Supplementary material for: Association analysis of gut microbiota-metabolites-neuroendocrine changes in male rats acute exposure to simulated altitude of 5500 m
Source: Sci Rep. 2023 Jun 7;13:9225. doi: 10.1038/s41598-023-35573-y (PMC10247716; doi:10.1038/s41598-023-35573-y)
Supplement: Supplementary file 2 — Supplementary Table 1. [file 41598_2023_35573_MOESM2_ESM.xlsx]

## Sheet: Sheet1
Supplement table 1 The corresponding coefficient and p-value of casual mediation analysis (CMA)
relation(X_Y_M)	X	Y	Metabolites_ID	Metabolites_Name	Metabolite_Type	ACME	ADE	Total Effect	Prop. Mediated	p.value_ACME	p.value_ADE	p.value_Total Effect	p.value_Prop. Mediated	Y_X_beta(β1)	Y_X_p.value	Y_M_beta(β3)	Y_M_p.value	M_X_beta(β2)	M_X_p.value
g__Kaistobacter_TT4_HMDB0011494	Kaistobacter	TT4	HMDB0011494	LysoPE(0:0/22:5(4Z,7Z,10Z,13Z,16Z))	serum	-295630	61789	-233841	1.26427	0.022	0.656	0.006	0.028	-232154	0.0216176	-0.0177377	0.0024332	1.38537e+07	0.000286069
g__.Prevotella._TRH_HMDB0033335	[Prevotella]	TRH	HMDB0033335	Antibiotic X 14889C	fecal	-500.783	-376.418	-877.201	0.564624	0.036	0.266	0.002	0.038	-887.76	0.0111861	-0.387771	0.00260262	1810.02	0.0140809
g__Aerococcus_TRH_HMDB0033335	Aerococcus	TRH	HMDB0033335	Antibiotic X 14889C	fecal	4.42023e+06	1.17825e+06	5.59848e+06	0.786259	0.012	0.658	0.024	0.032	5.50679e+06	0.0328768	-0.387771	0.00260262	-1.26551e+07	0.0146185
g__Aerococcus_CORT_X1037	Aerococcus	CORT	1037	Lovastatin acid (Mevinolinic acid)	fecal	-309140	-286014	-595154	0.500462	0.022	0.118	0.004	0.022	-594615	0.00951081	0.0579892	0.00179091	-7.22549e+06	0.0374761
g__Kaistobacter_TT4_X206513	Kaistobacter	TT4	206513	Pro Val Asn Arg	fecal	-178655	-52690.7	-231346	0.787897	0.022	0.608	0.004	0.026	-232154	0.0216176	0.0786776	0.00187472	-2.69161e+06	0.00750081
CORT_g__Parabacteroides_HMDB0006027	CORT	Parabacteroides	HMDB0006027	Oxymesterone	fecal	-0.000352182	-7.31261e-05	-0.000425308	0.805731	0.046	0.786	0.046	0.088	-0.000425657	0.0498174	-8.79982e-05	0.00813511	4.42386	0.00969894
CORT_g__Aerococcus_X70417	CORT	Aerococcus	70417	3-(2,4-Cyclopentadien-1-ylidene)-5alpha-androstan-17beta-ol	fecal	-5.33105e-07	-3.85476e-07	-9.18581e-07	0.580888	0.048	0.288	0.002	0.05	-9.16024e-07	0.00951081	5.20438e-08	0.00296535	-14.5221	0.00675219
TRH_g__Aerococcus_X70417	TRH	Aerococcus	70417	3-(2,4-Cyclopentadien-1-ylidene)-5alpha-androstan-17beta-ol	fecal	5.06351e-08	2.43227e-08	7.49578e-08	0.665317	0.022	0.46	0.016	0.038	7.50545e-08	0.0328768	5.20438e-08	0.00296535	1.15193	0.0338976
TRH_g__.Prevotella._HMDB0011492	TRH	[Prevotella]	HMDB0011492	LysoPE(0:0/22:2(13Z,16Z))	serum	-0.000341474	-0.000249029	-0.000590502	0.576745	0.018	0.124	0.002	0.016	-0.000595983	0.0111861	-0.000494767	0.000795345	0.895067	0.0369134
TRH_g__.Prevotella._LMGP01010666	TRH	[Prevotella]	LMGP01010666	PC(16:0/3:0)	serum	-0.000301566	-0.00028196	-0.000583526	0.502935	0.028	0.142	0.008	0.028	-0.000595983	0.0111861	-5.61035e-05	0.00166624	7.64425	0.0367653
TRH_g__.Prevotella._LMFA11000063	TRH	[Prevotella]	LMFA11000063	1,3E,6Z,9Z-Nonadecatetraene	serum	-0.000331453	-0.000261475	-0.000592928	0.540748	0.018	0.182	0.008	0.022	-0.000595983	0.0111861	-0.000576448	0.00139783	0.768684	0.0310618
TT4_g__Kaistobacter_HMDB0032182	TT4	Kaistobacter	HMDB0032182	Cadinene	serum	-1.54392e-06	-4.11592e-07	-1.95552e-06	0.779418	0.004	0.502	0.01	0.01	-1.98528e-06	0.0216176	8.39247e-08	0.000244647	-20.9747	0.0222473
TT4_g__Kaistobacter_HMDB0011494	TT4	Kaistobacter	HMDB0011494	LysoPE(0:0/22:5(4Z,7Z,10Z,13Z,16Z))	serum	-2.32915e-06	3.25133e-07	-2.00401e-06	1.13836	0	0.688	0.01	0.01	-1.98528e-06	0.0216176	5.66213e-08	0.000286069	-37.1131	0.0024332
TT4_g__Kaistobacter_X45010	TT4	Kaistobacter	45010	Palmitoleic Acid ethyl ester	serum	-2.00831e-06	2.99025e-08	-1.97841e-06	1.01205	0	0.932	0.01	0.01	-1.98528e-06	0.0216176	4.92896e-08	1.30302e-06	-40.4528	0.0152805
